# Supplementary material for: Recurrence-Associated Multi-RNA Signature to Predict Disease-Free Survival for Ovarian Cancer Patients
Source: Biomed Res Int. 2020 Feb 14;2020:1618527. doi: 10.1155/2020/1618527 (PMC7044477; doi:10.1155/2020/1618527)
Supplement: Supplementary Materials — Supplemental Information 1: risk score calculated by each patient in three datasets. [file 1618527.f1.xlsx]

## Sheet: training-PS
ID	Group	time	Recurrence	risk score	status
TCGA-29-2428-01	training	45.07	0	-0.878043	0
TCGA-29-1781-01	training	8.38	0	-0.751188	0
TCGA-59-2351-01	training	70.27	1	-0.717324	0
TCGA-61-2008-02	training	26.87	1	-0.551845	0
TCGA-09-1669-01	training	30.49	0	-0.537029	0
TCGA-61-2098-01	training	65.47	0	-0.380367	0
TCGA-24-2281-01	training	44.58	0	-0.368514	0
TCGA-09-2053-01	training	39.72	0	-0.362793	0
TCGA-57-1994-01	training	25	0	-0.286185	0
TCGA-25-1877-01	training	18.04	1	-0.188628	0
TCGA-61-1741-01	training	16.03	1	-0.152571	0
TCGA-36-1581-01	training	23.06	1	-0.133038	0
TCGA-30-1860-01	training	13.04	1	-0.0601666	0
TCGA-29-2425-01	training	51.81	1	-0.0449921	0
TCGA-24-2027-01	training	20.27	1	-0.0424335	0
TCGA-61-2104-01	training	55.19	1	-0.0207825	0
TCGA-24-1553-01	training	18.17	1	0.027225	0
TCGA-24-1467-01	training	41.16	1	0.120932	0
TCGA-29-1783-01	training	7.23	0	0.127713	0
TCGA-29-1711-01	training	34.59	0	0.130989	0
TCGA-36-1577-01	training	25.72	0	0.13469	0
TCGA-24-1847-01	training	11.27	0	0.14256	0
TCGA-61-2097-01	training	60.58	0	0.146703	0
TCGA-61-2110-01	training	7	1	0.154457	0
TCGA-04-1651-01	training	32.52	1	0.169937	0
TCGA-13-1407-01	training	43.79	1	0.176756	0
TCGA-24-1843-01	training	3.48	0	0.197085	0
TCGA-20-1682-01	training	27.5	0	0.19881	0
TCGA-23-1119-01	training	110.97	1	0.225654	0
TCGA-59-2363-01	training	5.42	0	0.226517	0
TCGA-09-1668-01	training	55.32	0	0.240304	0
TCGA-24-1426-01	training	5.35	0	0.265561	0
TCGA-09-2044-01	training	6.11	0	0.280806	0
TCGA-31-1959-01	training	2.2	0	0.281017	0
TCGA-59-2348-01	training	180.06	0	0.296315	0
TCGA-23-1120-01	training	4.27	0	0.317361	0
TCGA-24-1469-01	training	9.1	0	0.319932	0
TCGA-04-1519-01	training	0.79	0	0.325844	0
TCGA-09-1662-01	training	34.36	1	0.356584	0
TCGA-13-0906-01	training	118.89	0	0.363662	0
TCGA-24-1103-01	training	22.27	1	0.363856	0
TCGA-04-1542-01	training	33.51	1	0.373968	0
TCGA-23-2077-01	training	40.47	1	0.383001	0
TCGA-23-1118-01	training	85.94	0	0.383699	0
TCGA-25-1623-01	training	11.24	1	0.402996	0
TCGA-24-2036-01	training	30.03	1	0.41107	0
TCGA-24-1930-01	training	17.87	1	0.411836	0
TCGA-29-1688-01	training	6.04	1	0.419241	0
TCGA-24-1413-01	training	6.31	0	0.428377	0
TCGA-24-2290-01	training	10.64	1	0.454014	0
TCGA-09-2056-01	training	12.45	0	0.455767	0
TCGA-24-1550-01	training	29.3	1	0.505505	0
TCGA-24-1557-01	training	14.68	1	0.506026	0
TCGA-29-1785-01	training	15.54	1	0.512908	0
TCGA-20-0987-01	training	14.52	1	0.54844	0
TCGA-23-1024-01	training	15.37	0	0.571305	0
TCGA-25-2393-01	training	10.02	1	0.582127	0
TCGA-24-1417-01	training	7.82	0	0.602665	0
TCGA-13-0900-01	training	133.94	0	0.60511	0
TCGA-13-1511-01	training	15.08	1	0.614996	0
TCGA-09-2051-01	training	19.15	1	0.617367	0
TCGA-04-1350-01	training	3.65	1	0.617432	0
TCGA-61-1736-01	training	25.1	1	0.642519	0
TCGA-23-2084-01	training	20.34	1	0.645846	0
TCGA-24-0982-01	training	5.03	1	0.648859	0
TCGA-25-1321-01	training	14.91	1	0.664712	0
TCGA-61-1998-01	training	5.52	0	0.66694	0
TCGA-13-0893-01	training	15.14	1	0.670347	0
TCGA-13-1489-02	training	26.48	1	0.676023	0
TCGA-13-0905-01	training	50.43	1	0.677382	0
TCGA-61-1738-01	training	9.07	1	0.694165	0
TCGA-24-1567-01	training	10.48	1	0.70467	0
TCGA-29-1707-02	training	39.45	1	0.710271	0
TCGA-31-1953-01	training	2.3	1	0.711961	0
TCGA-24-1435-01	training	16.59	1	0.733104	0
TCGA-61-2109-01	training	15.28	1	0.736845	0
TCGA-09-2045-01	training	20.73	1	0.742438	0
TCGA-57-1584-01	training	17.41	1	0.751717	0
TCGA-24-1464-01	training	10.61	1	0.768494	0
TCGA-25-1313-01	training	12.94	1	0.78732	0
TCGA-24-0970-01	training	9.2	1	0.788776	1
TCGA-24-1552-01	training	13.24	1	0.793136	1
TCGA-61-1919-01	training	14.42	1	0.793149	1
TCGA-24-2254-01	training	19.91	1	0.821582	1
TCGA-25-2399-01	training	7.98	1	0.821744	1
TCGA-5X-AA5U-01	training	11.86	0	0.825866	1
TCGA-24-2038-01	training	38.4	1	0.826362	1
TCGA-24-1471-01	training	1.18	0	0.834997	1
TCGA-13-1405-01	training	7.49	1	0.838465	1
TCGA-20-1686-01	training	2.92	0	0.872545	1
TCGA-04-1530-01	training	11.5	1	0.898238	1
TCGA-13-1409-01	training	22.67	1	0.908689	1
TCGA-24-1418-01	training	7.98	0	0.909704	1
TCGA-24-1845-01	training	3.81	0	0.913814	1
TCGA-13-0800-01	training	45.86	1	0.915826	1
TCGA-36-1576-01	training	26.84	1	0.93487	1
TCGA-13-0891-01	training	25.03	1	0.935075	1
TCGA-13-0765-01	training	21.94	1	0.935116	1
TCGA-29-2427-01	training	51.97	1	0.939767	1
TCGA-24-1104-01	training	31.5	1	0.944771	1
TCGA-13-1501-01	training	12.88	1	0.9522	1
TCGA-10-0927-01	training	32.88	1	0.962291	1
TCGA-30-1714-01	training	7.92	1	0.967178	1
TCGA-25-2400-01	training	18.96	1	0.981892	1
TCGA-24-1430-01	training	14.75	1	0.984129	1
TCGA-30-1866-01	training	9.36	1	0.985266	1
TCGA-61-1918-01	training	13.57	1	0.990648	1
TCGA-61-2088-01	training	4.76	0	0.997563	1
TCGA-04-1356-01	training	5.12	1	1.01061	1
TCGA-13-1495-01	training	32.1	1	1.01873	1
TCGA-13-0883-01	training	26.91	1	1.02384	1
TCGA-OY-A56Q-01	training	18.92	0	1.02736	1
TCGA-13-1498-01	training	17.54	1	1.0346	1
TCGA-24-0979-01	training	14.06	1	1.04155	1
TCGA-24-1558-01	training	8.97	1	1.0535	1
TCGA-13-1477-01	training	7.72	1	1.0587	1
TCGA-23-1111-01	training	3.22	0	1.07851	1
TCGA-61-1725-01	training	27.73	1	1.08033	1
TCGA-23-1026-01	training	26.18	1	1.08043	1
TCGA-24-2033-01	training	11.53	1	1.09092	1
TCGA-36-1570-01	training	12.32	1	1.09962	1
TCGA-13-0913-02	training	28.61	1	1.11861	1
TCGA-04-1364-01	training	9.46	1	1.12809	1
TCGA-29-1774-01	training	7.69	1	1.14641	1
TCGA-04-1648-01	training	13.53	1	1.14783	1
TCGA-13-1483-01	training	9.76	1	1.19162	1
TCGA-30-1853-01	training	20.83	1	1.20025	1
TCGA-24-1425-01	training	5.95	0	1.20542	1
TCGA-24-2024-01	training	13.83	1	1.20648	1
TCGA-61-1733-01	training	5.75	1	1.20967	1
TCGA-25-1319-01	training	23.98	1	1.22294	1
TCGA-25-2404-01	training	13.99	1	1.23213	1
TCGA-24-1431-01	training	6.54	1	1.24664	1
TCGA-61-2009-01	training	3.32	1	1.26525	1
TCGA-29-1770-01	training	12.39	1	1.2659	1
TCGA-13-0720-01	training	9.59	1	1.2665	1
TCGA-13-0795-01	training	10.68	1	1.27733	1
TCGA-25-1632-01	training	17.64	1	1.29084	1
TCGA-24-1923-01	training	11.27	1	1.31096	1
TCGA-24-1565-01	training	4.76	1	1.36394	1
TCGA-31-1946-01	training	21.81	1	1.37265	1
TCGA-WR-A838-01	training	8.05	1	1.3859	1
TCGA-13-0804-01	training	10.81	1	1.38824	1
TCGA-23-1028-01	training	4.37	1	1.39954	1
TCGA-29-1768-01	training	17.97	1	1.41427	1
TCGA-36-1574-01	training	21.29	1	1.41506	1
TCGA-29-2414-01	training	18.13	1	1.41683	1
TCGA-24-1434-01	training	11.07	1	1.48047	1
TCGA-25-1635-01	training	20.17	1	1.48732	1
TCGA-10-0938-01	training	11.89	1	1.51164	1
TCGA-04-1536-01	training	16.36	1	1.51805	1
TCGA-24-2289-01	training	18.66	1	1.52199	1
TCGA-24-2298-01	training	15.41	1	1.5435	1
TCGA-25-1626-01	training	10.45	1	1.55318	1
TCGA-30-1892-01	training	8.31	1	1.57063	1
TCGA-13-0887-01	training	16.89	1	1.66666	1
TCGA-24-2035-01	training	9.43	1	1.74445	1
TCGA-13-0901-01	training	12.81	1	1.74658	1
TCGA-10-0931-01	training	9.86	1	1.75716	1
TCGA-09-0366-01	training	6.24	1	1.87986	1
TCGA-24-1563-01	training	13.01	1	1.9735	1

## Sheet: validation-PS
ID	Group	time	Recurrence	risk score	status
TCGA-61-1911-01	validation	27.73	1	-0.571402	0
TCGA-20-1683-01	validation	20.3	1	-0.393261	0
TCGA-20-0991-01	validation	26.18	0	-0.353821	0
TCGA-13-0886-01	validation	153.25	0	-0.326949	0
TCGA-13-0885-01	validation	111.3	0	-0.302141	0
TCGA-61-1900-01	validation	5.78	0	-0.0848606	0
TCGA-24-2267-01	validation	16.82	1	-0.0617749	0
TCGA-24-2020-01	validation	23.75	1	-0.0549316	0
TCGA-29-A5NZ-01	validation	28.88	1	-0.0159972	0
TCGA-24-1616-01	validation	13.3	1	0.00604962	0
TCGA-10-0933-01	validation	11.7	1	0.0140562	0
TCGA-61-2012-01	validation	30.62	0	0.0440039	0
TCGA-61-2008-01	validation	26.87	1	0.0495515	0
TCGA-24-1842-01	validation	8.31	0	0.0747596	0
TCGA-04-1514-01	validation	40.11	1	0.0775384	0
TCGA-61-1995-01	validation	2	0	0.0961242	0
TCGA-29-2414-02	validation	18.13	1	0.10329	0
TCGA-23-1809-01	validation	0.53	0	0.118816	0
TCGA-36-1568-01	validation	18	1	0.121358	0
TCGA-24-1424-01	validation	6.01	0	0.138769	0
TCGA-25-1326-01	validation	13.01	1	0.158909	0
TCGA-09-1667-01	validation	15.11	1	0.167201	0
TCGA-24-2271-01	validation	27.17	1	0.178222	0
TCGA-25-1323-01	validation	11.99	1	0.182754	0
TCGA-29-1710-01	validation	10.35	1	0.207884	0
TCGA-29-1784-01	validation	5.35	0	0.215324	0
TCGA-31-1956-01	validation	44.09	0	0.220095	0
TCGA-23-1029-01	validation	8.8	0	0.240231	0
TCGA-13-1489-01	validation	26.48	1	0.251976	0
TCGA-24-2023-01	validation	35.12	1	0.261972	0
TCGA-13-A5FT-01	validation	70.4	0	0.30516	0
TCGA-29-1763-01	validation	14.06	1	0.331581	0
TCGA-61-1914-01	validation	54.99	1	0.356385	0
TCGA-25-1634-01	validation	12.48	1	0.377239	0
TCGA-24-1549-01	validation	34.23	1	0.413473	0
TCGA-23-1022-01	validation	14.78	1	0.41521	0
TCGA-04-1331-01	validation	15.08	1	0.423011	0
TCGA-24-1105-01	validation	15.44	1	0.428292	0
TCGA-61-2111-01	validation	72.44	1	0.437722	0
TCGA-04-1365-01	validation	43.63	1	0.443992	0
TCGA-61-2113-01	validation	9.56	1	0.466775	0
TCGA-09-0364-01	validation	12.98	1	0.467936	0
TCGA-13-2060-01	validation	48.46	1	0.469226	0
TCGA-29-1762-01	validation	45.17	1	0.470219	0
TCGA-13-1499-01	validation	19.15	1	0.473825	0
TCGA-04-1655-01	validation	26.91	1	0.477573	0
TCGA-13-0762-01	validation	32.95	1	0.478188	0
TCGA-61-2092-01	validation	51.68	0	0.515361	0
TCGA-13-0916-01	validation	58.64	0	0.520234	0
TCGA-25-1628-01	validation	9.43	1	0.53738	0
TCGA-23-1122-01	validation	14.68	1	0.539049	0
TCGA-23-2078-01	validation	87.42	0	0.553333	0
TCGA-29-1778-01	validation	14.91	0	0.56998	0
TCGA-25-1315-01	validation	5.03	1	0.58909	0
TCGA-13-1497-01	validation	26.71	1	0.590802	0
TCGA-61-2000-01	validation	11.14	1	0.594891	0
TCGA-59-2350-01	validation	6.93	1	0.622779	0
TCGA-09-1673-01	validation	3.02	0	0.623831	0
TCGA-13-1488-01	validation	11.53	1	0.640085	0
TCGA-13-1408-01	validation	25.13	1	0.642575	0
TCGA-04-1361-01	validation	30.45	1	0.644374	0
TCGA-13-0726-01	validation	12.88	1	0.650089	0
TCGA-13-1509-01	validation	18.99	1	0.651785	0
TCGA-23-1030-01	validation	17.87	1	0.654166	0
TCGA-13-1512-01	validation	14.03	1	0.664671	0
TCGA-61-1907-01	validation	24.41	1	0.666106	0
TCGA-24-1419-01	validation	7.85	0	0.696096	0
TCGA-09-1666-01	validation	15.77	1	0.723544	0
TCGA-61-2003-01	validation	4.01	0	0.728397	0
TCGA-13-1510-01	validation	39.06	1	0.730994	0
TCGA-57-1993-01	validation	25.07	0	0.762866	0
TCGA-13-1404-01	validation	51.94	1	0.76613	0
TCGA-25-1870-01	validation	7.98	1	0.772413	0
TCGA-13-0768-01	validation	13.07	1	0.781251	0
TCGA-24-1850-01	validation	5.52	0	0.786394	0
TCGA-30-1718-01	validation	29.43	1	0.790136	0
TCGA-13-0766-01	validation	20.63	1	0.79178	0
TCGA-10-0937-01	validation	7.72	1	0.792687	0
TCGA-13-1506-01	validation	21.88	1	0.80486	0
TCGA-31-1944-01	validation	22.27	1	0.81015	0
TCGA-25-1328-01	validation	8.02	1	0.81277	1
TCGA-13-1403-01	validation	13.73	1	0.825448	1
TCGA-09-1670-01	validation	17.97	1	0.838335	1
TCGA-13-0884-01	validation	41.1	1	0.841344	1
TCGA-13-0924-01	validation	31.6	1	0.847207	1
TCGA-04-1341-01	validation	1.08	0	0.86225	1
TCGA-23-1110-01	validation	10.71	1	0.862401	1
TCGA-61-1728-01	validation	17.51	1	0.880224	1
TCGA-04-1347-01	validation	63.04	0	0.892771	1
TCGA-13-0897-01	validation	18.2	1	0.894565	1
TCGA-25-1318-01	validation	6.08	1	0.896546	1
TCGA-25-1633-01	validation	20.24	1	0.904058	1
TCGA-24-1423-01	validation	6.24	0	0.912883	1
TCGA-36-1571-01	validation	12.32	1	0.9132	1
TCGA-25-2409-01	validation	9.99	1	0.927209	1
TCGA-59-2354-01	validation	15.18	1	0.950539	1
TCGA-24-1924-01	validation	10.51	1	0.959451	1
TCGA-23-1023-01	validation	16.1	1	0.979787	1
TCGA-24-1544-01	validation	21.12	1	0.990524	1
TCGA-23-1114-01	validation	20.83	1	1.00137	1
TCGA-29-1691-01	validation	20.14	1	1.01513	1
TCGA-61-1910-01	validation	37.02	0	1.01843	1
TCGA-29-1777-01	validation	12.29	0	1.02266	1
TCGA-24-1470-01	validation	3.45	0	1.02764	1
TCGA-13-1507-01	validation	10.64	1	1.03087	1
TCGA-13-0725-01	validation	6.24	1	1.0396	1
TCGA-24-1562-01	validation	7.52	1	1.04051	1
TCGA-13-0908-01	validation	18.13	1	1.04082	1
TCGA-31-1951-01	validation	21.65	1	1.0488	1
TCGA-13-1505-01	validation	51.28	1	1.05333	1
TCGA-29-1696-01	validation	11.24	1	1.0705	1
TCGA-13-0797-01	validation	17.25	1	1.07774	1
TCGA-29-1701-01	validation	9.79	1	1.07921	1
TCGA-57-1586-01	validation	8.51	1	1.08033	1
TCGA-13-1410-01	validation	10.48	1	1.08208	1
TCGA-09-1665-01	validation	15.37	1	1.08308	1
TCGA-13-1487-01	validation	13.53	1	1.08372	1
TCGA-31-1950-01	validation	11.47	1	1.08548	1
TCGA-29-1693-01	validation	22.8	1	1.09515	1
TCGA-61-1737-01	validation	44.81	0	1.09553	1
TCGA-29-1703-01	validation	10.64	1	1.09764	1
TCGA-23-1109-01	validation	32.42	1	1.10133	1
TCGA-29-1697-01	validation	16.43	1	1.10618	1
TCGA-61-2002-01	validation	17.97	0	1.12484	1
TCGA-24-1416-01	validation	6.37	0	1.12541	1
TCGA-29-1769-01	validation	22.96	0	1.12688	1
TCGA-24-2280-01	validation	17.58	1	1.15077	1
TCGA-24-1844-01	validation	3.71	0	1.15201	1
TCGA-30-1891-01	validation	5.95	1	1.16133	1
TCGA-13-0911-01	validation	9.17	1	1.16982	1
TCGA-25-1320-01	validation	13.93	1	1.17532	1
TCGA-25-2398-01	validation	18.96	1	1.17589	1
TCGA-23-1116-01	validation	9.4	1	1.19605	1
TCGA-24-1551-01	validation	25.1	1	1.19823	1
TCGA-24-1427-01	validation	4.83	0	1.20714	1
TCGA-13-1411-01	validation	7.82	1	1.21524	1
TCGA-13-0714-01	validation	3.61	1	1.22033	1
TCGA-24-1428-01	validation	14.72	1	1.22306	1
TCGA-13-0727-01	validation	8.31	1	1.22315	1
TCGA-24-1603-01	validation	32.59	1	1.26129	1
TCGA-36-1580-01	validation	14.45	1	1.30457	1
TCGA-59-A5PD-01	validation	4.76	1	1.30842	1
TCGA-29-1776-01	validation	11.83	0	1.32558	1
TCGA-13-0724-01	validation	2.73	1	1.33906	1
TCGA-23-1027-01	validation	3.75	1	1.35572	1
TCGA-29-1705-01	validation	9.3	1	1.35922	1
TCGA-24-1928-01	validation	2.3	1	1.36892	1
TCGA-29-1766-01	validation	22.08	1	1.40668	1
TCGA-24-1474-01	validation	10.91	1	1.42981	1
TCGA-25-1316-01	validation	9.07	1	1.44091	1
TCGA-24-1560-01	validation	4.7	1	1.44133	1
TCGA-20-1687-01	validation	2.66	0	1.4433	1
TCGA-61-1721-01	validation	11.1	0	1.48943	1
TCGA-36-1569-01	validation	29.07	0	1.55329	1
TCGA-04-1362-01	validation	7.33	1	1.55468	1
TCGA-13-1485-01	validation	5.58	1	1.55802	1
TCGA-13-0920-01	validation	9.76	1	1.5605	1
TCGA-24-1846-01	validation	4.37	0	1.63198	1
TCGA-24-0966-01	validation	7.62	0	1.6408	1
TCGA-13-0923-01	validation	56.47	1	1.65464	1
TCGA-04-1332-01	validation	12.91	1	1.74509	1

## Sheet: entire-PS
ID	Group	time	Recurrence	risk score	status
TCGA-29-2428-01	training	45.07	0	-0.878043	0
TCGA-29-1781-01	training	8.38	0	-0.751188	0
TCGA-59-2351-01	training	70.27	1	-0.717324	0
TCGA-61-2008-02	training	26.87	1	-0.551845	0
TCGA-09-1669-01	training	30.49	0	-0.537029	0
TCGA-61-2098-01	training	65.47	0	-0.380367	0
TCGA-24-2281-01	training	44.58	0	-0.368514	0
TCGA-09-2053-01	training	39.72	0	-0.362793	0
TCGA-57-1994-01	training	25	0	-0.286185	0
TCGA-25-1877-01	training	18.04	1	-0.188628	0
TCGA-61-1741-01	training	16.03	1	-0.152571	0
TCGA-36-1581-01	training	23.06	1	-0.133038	0
TCGA-30-1860-01	training	13.04	1	-0.0601666	0
TCGA-29-2425-01	training	51.81	1	-0.0449921	0
TCGA-24-2027-01	training	20.27	1	-0.0424335	0
TCGA-61-2104-01	training	55.19	1	-0.0207825	0
TCGA-24-1553-01	training	18.17	1	0.027225	0
TCGA-24-1467-01	training	41.16	1	0.120932	0
TCGA-29-1783-01	training	7.23	0	0.127713	0
TCGA-29-1711-01	training	34.59	0	0.130989	0
TCGA-36-1577-01	training	25.72	0	0.13469	0
TCGA-24-1847-01	training	11.27	0	0.14256	0
TCGA-61-2097-01	training	60.58	0	0.146703	0
TCGA-61-2110-01	training	7	1	0.154457	0
TCGA-04-1651-01	training	32.52	1	0.169937	0
TCGA-13-1407-01	training	43.79	1	0.176756	0
TCGA-24-1843-01	training	3.48	0	0.197085	0
TCGA-20-1682-01	training	27.5	0	0.19881	0
TCGA-23-1119-01	training	110.97	1	0.225654	0
TCGA-59-2363-01	training	5.42	0	0.226517	0
TCGA-09-1668-01	training	55.32	0	0.240304	0
TCGA-24-1426-01	training	5.35	0	0.265561	0
TCGA-09-2044-01	training	6.11	0	0.280806	0
TCGA-31-1959-01	training	2.2	0	0.281017	0
TCGA-59-2348-01	training	180.06	0	0.296315	0
TCGA-23-1120-01	training	4.27	0	0.317361	0
TCGA-24-1469-01	training	9.1	0	0.319932	0
TCGA-04-1519-01	training	0.79	0	0.325844	0
TCGA-09-1662-01	training	34.36	1	0.356584	0
TCGA-13-0906-01	training	118.89	0	0.363662	0
TCGA-24-1103-01	training	22.27	1	0.363856	0
TCGA-04-1542-01	training	33.51	1	0.373968	0
TCGA-23-2077-01	training	40.47	1	0.383001	0
TCGA-23-1118-01	training	85.94	0	0.383699	0
TCGA-25-1623-01	training	11.24	1	0.402996	0
TCGA-24-2036-01	training	30.03	1	0.41107	0
TCGA-24-1930-01	training	17.87	1	0.411836	0
TCGA-29-1688-01	training	6.04	1	0.419241	0
TCGA-24-1413-01	training	6.31	0	0.428377	0
TCGA-24-2290-01	training	10.64	1	0.454014	0
TCGA-09-2056-01	training	12.45	0	0.455767	0
TCGA-24-1550-01	training	29.3	1	0.505505	0
TCGA-24-1557-01	training	14.68	1	0.506026	0
TCGA-29-1785-01	training	15.54	1	0.512908	0
TCGA-20-0987-01	training	14.52	1	0.54844	0
TCGA-23-1024-01	training	15.37	0	0.571305	0
TCGA-25-2393-01	training	10.02	1	0.582127	0
TCGA-24-1417-01	training	7.82	0	0.602665	0
TCGA-13-0900-01	training	133.94	0	0.60511	0
TCGA-13-1511-01	training	15.08	1	0.614996	0
TCGA-09-2051-01	training	19.15	1	0.617367	0
TCGA-04-1350-01	training	3.65	1	0.617432	0
TCGA-61-1736-01	training	25.1	1	0.642519	0
TCGA-23-2084-01	training	20.34	1	0.645846	0
TCGA-24-0982-01	training	5.03	1	0.648859	0
TCGA-25-1321-01	training	14.91	1	0.664712	0
TCGA-61-1998-01	training	5.52	0	0.66694	0
TCGA-13-0893-01	training	15.14	1	0.670347	0
TCGA-13-1489-02	training	26.48	1	0.676023	0
TCGA-13-0905-01	training	50.43	1	0.677382	0
TCGA-61-1738-01	training	9.07	1	0.694165	0
TCGA-24-1567-01	training	10.48	1	0.70467	0
TCGA-29-1707-02	training	39.45	1	0.710271	0
TCGA-31-1953-01	training	2.3	1	0.711961	0
TCGA-24-1435-01	training	16.59	1	0.733104	0
TCGA-61-2109-01	training	15.28	1	0.736845	0
TCGA-09-2045-01	training	20.73	1	0.742438	0
TCGA-57-1584-01	training	17.41	1	0.751717	0
TCGA-24-1464-01	training	10.61	1	0.768494	0
TCGA-25-1313-01	training	12.94	1	0.78732	0
TCGA-24-0970-01	training	9.2	1	0.788776	1
TCGA-24-1552-01	training	13.24	1	0.793136	1
TCGA-61-1919-01	training	14.42	1	0.793149	1
TCGA-24-2254-01	training	19.91	1	0.821582	1
TCGA-25-2399-01	training	7.98	1	0.821744	1
TCGA-5X-AA5U-01	training	11.86	0	0.825866	1
TCGA-24-2038-01	training	38.4	1	0.826362	1
TCGA-24-1471-01	training	1.18	0	0.834997	1
TCGA-13-1405-01	training	7.49	1	0.838465	1
TCGA-20-1686-01	training	2.92	0	0.872545	1
TCGA-04-1530-01	training	11.5	1	0.898238	1
TCGA-13-1409-01	training	22.67	1	0.908689	1
TCGA-24-1418-01	training	7.98	0	0.909704	1
TCGA-24-1845-01	training	3.81	0	0.913814	1
TCGA-13-0800-01	training	45.86	1	0.915826	1
TCGA-36-1576-01	training	26.84	1	0.93487	1
TCGA-13-0891-01	training	25.03	1	0.935075	1
TCGA-13-0765-01	training	21.94	1	0.935116	1
TCGA-29-2427-01	training	51.97	1	0.939767	1
TCGA-24-1104-01	training	31.5	1	0.944771	1
TCGA-13-1501-01	training	12.88	1	0.9522	1
TCGA-10-0927-01	training	32.88	1	0.962291	1
TCGA-30-1714-01	training	7.92	1	0.967178	1
TCGA-25-2400-01	training	18.96	1	0.981892	1
TCGA-24-1430-01	training	14.75	1	0.984129	1
TCGA-30-1866-01	training	9.36	1	0.985266	1
TCGA-61-1918-01	training	13.57	1	0.990648	1
TCGA-61-2088-01	training	4.76	0	0.997563	1
TCGA-04-1356-01	training	5.12	1	1.01061	1
TCGA-13-1495-01	training	32.1	1	1.01873	1
TCGA-13-0883-01	training	26.91	1	1.02384	1
TCGA-OY-A56Q-01	training	18.92	0	1.02736	1
TCGA-13-1498-01	training	17.54	1	1.0346	1
TCGA-24-0979-01	training	14.06	1	1.04155	1
TCGA-24-1558-01	training	8.97	1	1.0535	1
TCGA-13-1477-01	training	7.72	1	1.0587	1
TCGA-23-1111-01	training	3.22	0	1.07851	1
TCGA-61-1725-01	training	27.73	1	1.08033	1
TCGA-23-1026-01	training	26.18	1	1.08043	1
TCGA-24-2033-01	training	11.53	1	1.09092	1
TCGA-36-1570-01	training	12.32	1	1.09962	1
TCGA-13-0913-02	training	28.61	1	1.11861	1
TCGA-04-1364-01	training	9.46	1	1.12809	1
TCGA-29-1774-01	training	7.69	1	1.14641	1
TCGA-04-1648-01	training	13.53	1	1.14783	1
TCGA-13-1483-01	training	9.76	1	1.19162	1
TCGA-30-1853-01	training	20.83	1	1.20025	1
TCGA-24-1425-01	training	5.95	0	1.20542	1
TCGA-24-2024-01	training	13.83	1	1.20648	1
TCGA-61-1733-01	training	5.75	1	1.20967	1
TCGA-25-1319-01	training	23.98	1	1.22294	1
TCGA-25-2404-01	training	13.99	1	1.23213	1
TCGA-24-1431-01	training	6.54	1	1.24664	1
TCGA-61-2009-01	training	3.32	1	1.26525	1
TCGA-29-1770-01	training	12.39	1	1.2659	1
TCGA-13-0720-01	training	9.59	1	1.2665	1
TCGA-13-0795-01	training	10.68	1	1.27733	1
TCGA-25-1632-01	training	17.64	1	1.29084	1
TCGA-24-1923-01	training	11.27	1	1.31096	1
TCGA-24-1565-01	training	4.76	1	1.36394	1
TCGA-31-1946-01	training	21.81	1	1.37265	1
TCGA-WR-A838-01	training	8.05	1	1.3859	1
TCGA-13-0804-01	training	10.81	1	1.38824	1
TCGA-23-1028-01	training	4.37	1	1.39954	1
TCGA-29-1768-01	training	17.97	1	1.41427	1
TCGA-36-1574-01	training	21.29	1	1.41506	1
TCGA-29-2414-01	training	18.13	1	1.41683	1
TCGA-24-1434-01	training	11.07	1	1.48047	1
TCGA-25-1635-01	training	20.17	1	1.48732	1
TCGA-10-0938-01	training	11.89	1	1.51164	1
TCGA-04-1536-01	training	16.36	1	1.51805	1
TCGA-24-2289-01	training	18.66	1	1.52199	1
TCGA-24-2298-01	training	15.41	1	1.5435	1
TCGA-25-1626-01	training	10.45	1	1.55318	1
TCGA-30-1892-01	training	8.31	1	1.57063	1
TCGA-13-0887-01	training	16.89	1	1.66666	1
TCGA-24-2035-01	training	9.43	1	1.74445	1
TCGA-13-0901-01	training	12.81	1	1.74658	1
TCGA-10-0931-01	training	9.86	1	1.75716	1
TCGA-09-0366-01	training	6.24	1	1.87986	1
TCGA-24-1563-01	training	13.01	1	1.9735	1
TCGA-61-1911-01	validation	27.73	1	-0.571402	0
TCGA-20-1683-01	validation	20.3	1	-0.393261	0
TCGA-20-0991-01	validation	26.18	0	-0.353821	0
TCGA-13-0886-01	validation	153.25	0	-0.326949	0
TCGA-13-0885-01	validation	111.3	0	-0.302141	0
TCGA-61-1900-01	validation	5.78	0	-0.0848606	0
TCGA-24-2267-01	validation	16.82	1	-0.0617749	0
TCGA-24-2020-01	validation	23.75	1	-0.0549316	0
TCGA-29-A5NZ-01	validation	28.88	1	-0.0159972	0
TCGA-24-1616-01	validation	13.3	1	0.00604962	0
TCGA-10-0933-01	validation	11.7	1	0.0140562	0
TCGA-61-2012-01	validation	30.62	0	0.0440039	0
TCGA-61-2008-01	validation	26.87	1	0.0495515	0
TCGA-24-1842-01	validation	8.31	0	0.0747596	0
TCGA-04-1514-01	validation	40.11	1	0.0775384	0
TCGA-61-1995-01	validation	2	0	0.0961242	0
TCGA-29-2414-02	validation	18.13	1	0.10329	0
TCGA-23-1809-01	validation	0.53	0	0.118816	0
TCGA-36-1568-01	validation	18	1	0.121358	0
TCGA-24-1424-01	validation	6.01	0	0.138769	0
TCGA-25-1326-01	validation	13.01	1	0.158909	0
TCGA-09-1667-01	validation	15.11	1	0.167201	0
TCGA-24-2271-01	validation	27.17	1	0.178222	0
TCGA-25-1323-01	validation	11.99	1	0.182754	0
TCGA-29-1710-01	validation	10.35	1	0.207884	0
TCGA-29-1784-01	validation	5.35	0	0.215324	0
TCGA-31-1956-01	validation	44.09	0	0.220095	0
TCGA-23-1029-01	validation	8.8	0	0.240231	0
TCGA-13-1489-01	validation	26.48	1	0.251976	0
TCGA-24-2023-01	validation	35.12	1	0.261972	0
TCGA-13-A5FT-01	validation	70.4	0	0.30516	0
TCGA-29-1763-01	validation	14.06	1	0.331581	0
TCGA-61-1914-01	validation	54.99	1	0.356385	0
TCGA-25-1634-01	validation	12.48	1	0.377239	0
TCGA-24-1549-01	validation	34.23	1	0.413473	0
TCGA-23-1022-01	validation	14.78	1	0.41521	0
TCGA-04-1331-01	validation	15.08	1	0.423011	0
TCGA-24-1105-01	validation	15.44	1	0.428292	0
TCGA-61-2111-01	validation	72.44	1	0.437722	0
TCGA-04-1365-01	validation	43.63	1	0.443992	0
TCGA-61-2113-01	validation	9.56	1	0.466775	0
TCGA-09-0364-01	validation	12.98	1	0.467936	0
TCGA-13-2060-01	validation	48.46	1	0.469226	0
TCGA-29-1762-01	validation	45.17	1	0.470219	0
TCGA-13-1499-01	validation	19.15	1	0.473825	0
TCGA-04-1655-01	validation	26.91	1	0.477573	0
TCGA-13-0762-01	validation	32.95	1	0.478188	0
TCGA-61-2092-01	validation	51.68	0	0.515361	0
TCGA-13-0916-01	validation	58.64	0	0.520234	0
TCGA-25-1628-01	validation	9.43	1	0.53738	0
TCGA-23-1122-01	validation	14.68	1	0.539049	0
TCGA-23-2078-01	validation	87.42	0	0.553333	0
TCGA-29-1778-01	validation	14.91	0	0.56998	0
TCGA-25-1315-01	validation	5.03	1	0.58909	0
TCGA-13-1497-01	validation	26.71	1	0.590802	0
TCGA-61-2000-01	validation	11.14	1	0.594891	0
TCGA-59-2350-01	validation	6.93	1	0.622779	0
TCGA-09-1673-01	validation	3.02	0	0.623831	0
TCGA-13-1488-01	validation	11.53	1	0.640085	0
TCGA-13-1408-01	validation	25.13	1	0.642575	0
TCGA-04-1361-01	validation	30.45	1	0.644374	0
TCGA-13-0726-01	validation	12.88	1	0.650089	0
TCGA-13-1509-01	validation	18.99	1	0.651785	0
TCGA-23-1030-01	validation	17.87	1	0.654166	0
TCGA-13-1512-01	validation	14.03	1	0.664671	0
TCGA-61-1907-01	validation	24.41	1	0.666106	0
TCGA-24-1419-01	validation	7.85	0	0.696096	0
TCGA-09-1666-01	validation	15.77	1	0.723544	0
TCGA-61-2003-01	validation	4.01	0	0.728397	0
TCGA-13-1510-01	validation	39.06	1	0.730994	0
TCGA-57-1993-01	validation	25.07	0	0.762866	0
TCGA-13-1404-01	validation	51.94	1	0.76613	0
TCGA-25-1870-01	validation	7.98	1	0.772413	0
TCGA-13-0768-01	validation	13.07	1	0.781251	0
TCGA-24-1850-01	validation	5.52	0	0.786394	0
TCGA-30-1718-01	validation	29.43	1	0.790136	0
TCGA-13-0766-01	validation	20.63	1	0.79178	0
TCGA-10-0937-01	validation	7.72	1	0.792687	0
TCGA-13-1506-01	validation	21.88	1	0.80486	0
TCGA-31-1944-01	validation	22.27	1	0.81015	0
TCGA-25-1328-01	validation	8.02	1	0.81277	1
TCGA-13-1403-01	validation	13.73	1	0.825448	1
TCGA-09-1670-01	validation	17.97	1	0.838335	1
TCGA-13-0884-01	validation	41.1	1	0.841344	1
TCGA-13-0924-01	validation	31.6	1	0.847207	1
TCGA-04-1341-01	validation	1.08	0	0.86225	1
TCGA-23-1110-01	validation	10.71	1	0.862401	1
TCGA-61-1728-01	validation	17.51	1	0.880224	1
TCGA-04-1347-01	validation	63.04	0	0.892771	1
TCGA-13-0897-01	validation	18.2	1	0.894565	1
TCGA-25-1318-01	validation	6.08	1	0.896546	1
TCGA-25-1633-01	validation	20.24	1	0.904058	1
TCGA-24-1423-01	validation	6.24	0	0.912883	1
TCGA-36-1571-01	validation	12.32	1	0.9132	1
TCGA-25-2409-01	validation	9.99	1	0.927209	1
TCGA-59-2354-01	validation	15.18	1	0.950539	1
TCGA-24-1924-01	validation	10.51	1	0.959451	1
TCGA-23-1023-01	validation	16.1	1	0.979787	1
TCGA-24-1544-01	validation	21.12	1	0.990524	1
TCGA-23-1114-01	validation	20.83	1	1.00137	1
TCGA-29-1691-01	validation	20.14	1	1.01513	1
TCGA-61-1910-01	validation	37.02	0	1.01843	1
TCGA-29-1777-01	validation	12.29	0	1.02266	1
TCGA-24-1470-01	validation	3.45	0	1.02764	1
TCGA-13-1507-01	validation	10.64	1	1.03087	1
TCGA-13-0725-01	validation	6.24	1	1.0396	1
TCGA-24-1562-01	validation	7.52	1	1.04051	1
TCGA-13-0908-01	validation	18.13	1	1.04082	1
TCGA-31-1951-01	validation	21.65	1	1.0488	1
TCGA-13-1505-01	validation	51.28	1	1.05333	1
TCGA-29-1696-01	validation	11.24	1	1.0705	1
TCGA-13-0797-01	validation	17.25	1	1.07774	1
TCGA-29-1701-01	validation	9.79	1	1.07921	1
TCGA-57-1586-01	validation	8.51	1	1.08033	1
TCGA-13-1410-01	validation	10.48	1	1.08208	1
TCGA-09-1665-01	validation	15.37	1	1.08308	1
TCGA-13-1487-01	validation	13.53	1	1.08372	1
TCGA-31-1950-01	validation	11.47	1	1.08548	1
TCGA-29-1693-01	validation	22.8	1	1.09515	1
TCGA-61-1737-01	validation	44.81	0	1.09553	1
TCGA-29-1703-01	validation	10.64	1	1.09764	1
TCGA-23-1109-01	validation	32.42	1	1.10133	1
TCGA-29-1697-01	validation	16.43	1	1.10618	1
TCGA-61-2002-01	validation	17.97	0	1.12484	1
TCGA-24-1416-01	validation	6.37	0	1.12541	1
TCGA-29-1769-01	validation	22.96	0	1.12688	1
TCGA-24-2280-01	validation	17.58	1	1.15077	1
TCGA-24-1844-01	validation	3.71	0	1.15201	1
TCGA-30-1891-01	validation	5.95	1	1.16133	1
TCGA-13-0911-01	validation	9.17	1	1.16982	1
TCGA-25-1320-01	validation	13.93	1	1.17532	1
TCGA-25-2398-01	validation	18.96	1	1.17589	1
TCGA-23-1116-01	validation	9.4	1	1.19605	1
TCGA-24-1551-01	validation	25.1	1	1.19823	1
TCGA-24-1427-01	validation	4.83	0	1.20714	1
TCGA-13-1411-01	validation	7.82	1	1.21524	1
TCGA-13-0714-01	validation	3.61	1	1.22033	1
TCGA-24-1428-01	validation	14.72	1	1.22306	1
TCGA-13-0727-01	validation	8.31	1	1.22315	1
TCGA-24-1603-01	validation	32.59	1	1.26129	1
TCGA-36-1580-01	validation	14.45	1	1.30457	1
TCGA-59-A5PD-01	validation	4.76	1	1.30842	1
TCGA-29-1776-01	validation	11.83	0	1.32558	1
TCGA-13-0724-01	validation	2.73	1	1.33906	1
TCGA-23-1027-01	validation	3.75	1	1.35572	1
TCGA-29-1705-01	validation	9.3	1	1.35922	1
TCGA-24-1928-01	validation	2.3	1	1.36892	1
TCGA-29-1766-01	validation	22.08	1	1.40668	1
TCGA-24-1474-01	validation	10.91	1	1.42981	1
TCGA-25-1316-01	validation	9.07	1	1.44091	1
TCGA-24-1560-01	validation	4.7	1	1.44133	1
TCGA-20-1687-01	validation	2.66	0	1.4433	1
TCGA-61-1721-01	validation	11.1	0	1.48943	1
TCGA-36-1569-01	validation	29.07	0	1.55329	1
TCGA-04-1362-01	validation	7.33	1	1.55468	1
TCGA-13-1485-01	validation	5.58	1	1.55802	1
TCGA-13-0920-01	validation	9.76	1	1.5605	1
TCGA-24-1846-01	validation	4.37	0	1.63198	1
TCGA-24-0966-01	validation	7.62	0	1.6408	1
TCGA-13-0923-01	validation	56.47	1	1.65464	1
TCGA-04-1332-01	validation	12.91	1	1.74509	1
